# Supplementary material for: Prematurity and genetic liability for autism spectrum disorder
Source: Genome Med. 2025 Oct 2;17:108. doi: 10.1186/s13073-025-01552-3 (PMC12490119; doi:10.1186/s13073-025-01552-3)
Supplement: Supplementary file 2 — Additional file 2: Neurodevelopmental disorder-related gene list used in this study. [file 13073_2025_1552_MOESM2_ESM.xlsx]

## Sheet: Sheet1
*Model of inheritance: 1=Yes, 0=No, NA=without information in database (ID gene panel, SysNDD, and DDgenes) used in annotation. This gene list including (1) SFARI gene with syndromic = 1 and gene-score = 1 | 2 (2024-03-14 export). (2) Green gene list of Intellectual disability - microarray and sequencing (Version 5.497). Some missing ensembl_id in original datasets were annotated by Ensembl BioMa…
gene_symbol	Recessive	Dominant	Hemizygous	Heterozygous
ABAT	1	0	0	NA
ABCA10	NA	NA	NA	NA
ABCA13	0	1	0	NA
ABCA7	NA	NA	NA	NA
ABCE1	NA	NA	NA	NA
ACE	NA	NA	NA	NA
ACHE	0	1	0	NA
ACTB	0	1	0	NA
ACTL6B	1	1	0	NA
ACTN4	NA	NA	NA	NA
ACY1	1	0	0	NA
ADCY3	NA	NA	NA	NA
ADCY5	0	1	0	NA
ADGRL1	1	1	0	NA
ADK	1	0	0	NA
ADNP	0	1	0	NA
ADORA3	NA	NA	NA	NA
ADSL	1	0	0	NA
ADSS2	NA	NA	NA	NA
AFF2	1	0	1	NA
AGAP1	0	1	0	NA
AGAP2	0	1	0	NA
AGBL4	NA	NA	NA	NA
AGMO	1	0	0	NA
AGO1	0	1	0	NA
AGO2	0	1	0	NA
AGO3	0	1	0	NA
AGO4	0	1	0	NA
AGTR2	0	0	1	NA
AHDC1	0	1	0	NA
AHI1	1	0	0	NA
AHNAK	0	1	0	NA
AKAP9	NA	NA	NA	NA
ALDH1A3	1	0	0	NA
ALDH5A1	1	0	0	NA
ALG6	1	0	0	NA
AMPD1	NA	NA	NA	NA
AMT	1	0	0	NA
ANK2	0	1	0	NA
ANK3	1	1	0	NA
ANKRD11	0	1	0	NA
ANKRD17	0	1	0	NA
ANKS1B	0	1	0	NA
ANP32A	NA	NA	NA	NA
ANXA1	NA	NA	NA	NA
AP1S2	0	1	1	NA
AP2M1	0	1	0	NA
AP2S1	0	1	0	NA
APBA2	0	1	0	NA
APBB1	NA	NA	NA	NA
APH1A	NA	NA	NA	NA
ARF3	0	1	0	NA
ARHGAP11B	NA	NA	NA	NA
ARHGAP32	0	1	0	NA
ARHGAP5	NA	NA	NA	NA
ARHGEF10	NA	NA	NA	NA
ARHGEF9	0	1	1	NA
ARID1B	0	1	0	NA
ARID2	0	1	0	NA
ARNT2	1	0	0	0
ARX	1	0	1	NA
ADORA2A	NA	NA	NA	NA
ADRB2	NA	NA	NA	NA
ASAP2	NA	NA	NA	NA
ASB14	NA	NA	NA	NA
ASH1L	0	1	0	NA
ASMT	NA	NA	NA	NA
ASPM	1	0	0	NA
ASTN2	1	1	0	NA
ASXL3	0	1	0	NA
ATP10A	NA	NA	NA	NA
ATP1A1	0	1	0	NA
ATP1A3	0	1	0	NA
ATP2B1	0	1	0	NA
ATP2B2	NA	NA	NA	NA
ATP6V0A2	1	0	0	NA
ATRX	0	1	1	NA
AUTS2	0	1	0	NA
AVPR1A	NA	NA	NA	NA
AZGP1	NA	NA	NA	NA
BAZ2B	0	1	0	NA
BBS4	1	0	0	NA
BCAS1	NA	NA	NA	NA
BCKDK	1	0	0	NA
BCL11A	0	1	0	NA
BCORL1	0	0	1	NA
BICRA	0	1	0	NA
BIRC6	NA	NA	NA	NA
BRAF	0	1	0	NA
BRCA2	1	0	0	0
BRD4	0	1	0	NA
BRSK2	0	1	0	NA
BRWD3	1	0	1	NA
BST1	NA	NA	NA	NA
BTAF1	NA	NA	NA	NA
BTRC	NA	NA	NA	NA
C12orf57	1	0	0	NA
C15orf62	NA	NA	NA	NA
AVPR1B	NA	NA	NA	NA
BCL11B	0	1	0	NA
BICDL1	NA	NA	NA	NA
C4B	NA	NA	NA	NA
CA6	NA	NA	NA	NA
CACNA1A	1	1	0	NA
CACNA1B	1	0	0	NA
CACNA1C	0	1	0	NA
CACNA1D	1	1	0	NA
CACNA1E	0	1	0	NA
CACNA1F	NA	NA	NA	NA
CACNA1G	0	1	0	NA
CACNA1H	1	0	0	NA
CACNA1I	0	1	0	NA
CACNA2D1	1	0	0	NA
CACNA2D3	0	1	0	NA
CACNB2	0	1	0	NA
CACNG2	0	1	0	NA
CADM1	NA	NA	NA	NA
CADM2	NA	NA	NA	NA
CADPS	1	0	0	NA
CADPS2	0	1	0	NA
CAMK2A	0	1	0	NA
CAMK2B	0	1	0	NA
CAMK4	0	1	0	NA
CAMTA2	NA	NA	NA	NA
CAPN12	1	0	0	NA
CAPRIN1	0	1	0	NA
CARD11	NA	NA	NA	NA
CASK	0	1	1	NA
CASKIN1	NA	NA	NA	NA
CASZ1	0	1	0	NA
CBX1	0	1	0	NA
CC2D1A	1	0	0	NA
CCDC88C	1	0	0	NA
CCDC91	NA	NA	NA	NA
CCIN	NA	NA	NA	NA
CCNG1	NA	NA	NA	NA
CCNK	0	1	0	NA
CCSER1	NA	NA	NA	NA
CCT4	NA	NA	NA	NA
CD276	NA	NA	NA	NA
CD38	NA	NA	NA	NA
CD99L2	NA	NA	NA	NA
CDC42BPB	0	1	0	NA
CDH10	NA	NA	NA	NA
CDH11	1	0	0	NA
CDH13	NA	NA	NA	NA
CDH2	0	1	0	NA
CDH8	NA	NA	NA	NA
CDH9	NA	NA	NA	NA
CDK13	0	1	0	NA
CDK16	0	0	1	NA
CDK19	0	1	0	NA
CDK5RAP2	1	0	0	NA
CDK8	0	1	0	NA
CDKL5	0	1	1	NA
CDON	0	1	0	NA
CECR2	NA	NA	NA	NA
CELF2	0	1	0	NA
CELF4	NA	NA	NA	NA
CELF6	NA	NA	NA	NA
CEP135	1	0	0	NA
CEP290	1	0	0	NA
CEP41	1	0	0	NA
CERT1	0	1	0	NA
CGNL1	NA	NA	NA	NA
CHAMP1	0	1	0	NA
CHD1	0	1	0	NA
CHD2	0	1	0	NA
CHD3	0	1	0	NA
CHD7	0	1	0	NA
CHD8	0	1	0	NA
CHKB	1	0	0	NA
CHMP1A	1	0	0	NA
CHRM3	0	1	0	NA
CHRNA7	0	1	0	NA
CHRNB3	NA	NA	NA	NA
CIB2	1	0	0	0
CIC	0	1	0	NA
CLASP1	0	1	0	NA
CLCN4	0	1	1	NA
CLN8	1	0	0	NA
CLTCL1	1	0	0	NA
CMIP	NA	NA	NA	NA
CMPK2	NA	NA	NA	NA
CNGB3	NA	NA	NA	NA
CNKSR2	1	0	1	NA
CNOT1	0	1	0	NA
CNOT3	0	1	0	NA
CNR1	NA	NA	NA	NA
CNTN3	1	0	0	NA
CNTN4	0	1	0	NA
CNTN5	0	1	0	NA
CNTN6	NA	NA	NA	NA
CNTNAP2	1	0	0	NA
CDH22	NA	NA	NA	NA
CNTNAP3	NA	NA	NA	NA
CNTNAP4	0	1	0	NA
CNTNAP5	NA	NA	NA	NA
COL28A1	NA	NA	NA	NA
CORO1A	NA	NA	NA	NA
CPEB4	NA	NA	NA	NA
CPSF7	NA	NA	NA	NA
CPT2	NA	NA	NA	NA
CPZ	NA	NA	NA	NA
CREBBP	0	1	0	NA
CSDE1	0	1	0	NA
CSMD1	1	0	0	NA
CSNK1E	0	1	0	NA
CSNK1G1	0	1	0	NA
CSNK2A1	0	1	0	NA
CSNK2B	0	1	0	NA
CTCF	0	1	0	NA
CTNNA2	1	0	0	NA
CTNNA3	NA	NA	NA	NA
CTNNB1	0	1	0	NA
CTNND2	0	1	0	NA
CTR9	0	1	0	NA
CTTNBP2	0	1	0	NA
CUL3	0	1	0	NA
CUL7	1	0	0	0
CUX1	0	1	0	NA
CUX2	0	1	0	NA
CX3CR1	0	1	0	NA
CYFIP1	0	1	0	NA
CYLC2	NA	NA	NA	NA
CYP27A1	1	0	0	NA
DAGLA	0	1	0	NA
DAPP1	NA	NA	NA	NA
DCC	1	0	0	NA
DDC	1	0	0	NA
DDHD2	1	0	0	NA
DDX23	0	1	0	NA
DDX3X	0	1	1	NA
DDX53	NA	NA	NA	NA
DEAF1	1	1	0	NA
DENR	NA	NA	NA	NA
DEPDC5	0	1	0	NA
DHCR7	1	0	0	NA
DHX30	0	1	0	NA
DHX9	0	1	0	NA
DIP2A	0	1	0	NA
DIP2C	0	1	0	NA
DIPK2A	NA	NA	NA	NA
DISC1	NA	NA	NA	NA
DIXDC1	NA	NA	NA	NA
DLG1	NA	NA	NA	NA
DLG2	0	1	0	NA
DLG4	0	1	0	NA
DLGAP1	0	1	0	NA
DLGAP2	NA	NA	NA	NA
DLGAP3	NA	NA	NA	NA
DLL1	0	1	0	NA
DLX3	0	1	0	NA
DLX6	0	1	0	NA
DMD	1	0	1	NA
DMPK	0	1	0	NA
DMWD	NA	NA	NA	NA
DMXL2	1	0	0	NA
DNAH10	NA	NA	NA	NA
DNAH17	NA	NA	NA	NA
DNAH3	1	1	0	NA
DNER	NA	NA	NA	NA
DNMT3A	0	1	0	NA
CYP11B1	NA	NA	NA	NA
DLX2	NA	NA	NA	NA
DNM1	0	1	0	NA
DOCK1	NA	NA	NA	NA
DOCK4	NA	NA	NA	NA
DOCK8	0	1	0	NA
DOLK	1	0	0	NA
DPP10	NA	NA	NA	NA
DPP3	NA	NA	NA	NA
DPP4	NA	NA	NA	NA
DPP6	0	1	0	NA
DPYD	1	0	0	NA
DPYSL2	0	1	0	NA
DPYSL3	0	1	0	NA
DRD1	1	0	0	NA
DRD2	NA	NA	NA	NA
DRD3	NA	NA	NA	NA
DSCAM	0	1	0	NA
DST	0	1	0	NA
DUSP15	NA	NA	NA	NA
DVL3	0	1	0	NA
DYDC1	NA	NA	NA	NA
DYDC2	NA	NA	NA	NA
DYNC1H1	0	1	0	NA
DYRK1A	0	1	0	NA
EBF3	0	1	0	NA
ECPAS	NA	NA	NA	NA
EEF1A2	0	1	0	NA
EFR3A	NA	NA	NA	NA
EGR3	NA	NA	NA	NA
EHMT1	0	1	0	NA
EIF3G	NA	NA	NA	NA
EIF4E	NA	NA	NA	NA
ELAVL2	NA	NA	NA	NA
ELAVL3	NA	NA	NA	NA
ELOVL2	NA	NA	NA	NA
ELP2	1	0	0	NA
ELP4	0	1	0	NA
EMSY	NA	NA	NA	NA
EN2	NA	NA	NA	NA
EP300	0	1	0	NA
EP400	NA	NA	NA	NA
EPC2	NA	NA	NA	NA
EPHA1	NA	NA	NA	NA
EPHB2	0	1	0	NA
EPPK1	NA	NA	NA	NA
ERBIN	NA	NA	NA	NA
ERMN	NA	NA	NA	NA
ESR2	NA	NA	NA	NA
ESRRB	NA	NA	NA	NA
ETFB	1	0	0	NA
EXOC3	NA	NA	NA	NA
EXOC5	NA	NA	NA	NA
EXOC6	NA	NA	NA	NA
EXOC6B	1	0	0	NA
EXT1	0	1	0	0
FABP5	NA	NA	NA	NA
FAM47A	NA	NA	NA	NA
FAM98C	NA	NA	NA	NA
FAN1	NA	NA	NA	NA
FAT1	1	1	0	NA
EIF5A	0	1	0	NA
ERG	NA	NA	NA	NA
FBN1	1	1	0	0
FBRSL1	0	1	0	NA
FBXO11	0	1	0	NA
FBXO33	NA	NA	NA	NA
FBXO40	NA	NA	NA	NA
FCRL6	0	1	0	NA
FEZF2	1	0	0	NA
FGA	NA	NA	NA	NA
FGF13	1	1	0	NA
FGFR1	0	1	0	NA
FHIT	NA	NA	NA	NA
FMR1	0	1	1	NA
FOXG1	0	1	0	NA
FOXP1	0	1	0	NA
FOXP2	0	1	0	NA
FRG1	NA	NA	NA	NA
FRK	NA	NA	NA	NA
FRMPD4	0	1	1	NA
G3BP2	NA	NA	NA	NA
GABBR2	0	1	0	NA
GABRA3	0	0	1	NA
GABRA4	0	1	0	NA
GABRB2	0	1	0	NA
GABRB3	0	1	0	NA
GABRG2	0	1	0	NA
GABRG3	0	1	0	NA
GALNT10	NA	NA	NA	NA
GALNT13	NA	NA	NA	NA
GALNT14	NA	NA	NA	NA
GALNT2	1	0	0	NA
GALNT8	NA	NA	NA	NA
GAS2	NA	NA	NA	NA
GATM	1	0	0	NA
GBE1	0	1	0	NA
GDA	NA	NA	NA	NA
GFAP	0	1	0	NA
GGNBP2	0	1	0	NA
GIGYF1	1	1	0	NA
GIGYF2	0	1	0	NA
GLIS1	NA	NA	NA	NA
GLO1	NA	NA	NA	NA
GLRA2	0	1	1	NA
GNAI1	0	1	0	NA
GNAS	0	1	0	NA
GNB1L	NA	NA	NA	NA
GNB2	0	1	0	NA
GPC4	1	0	1	NA
GPC6	1	0	0	0
GPD2	NA	NA	NA	NA
GPHN	1	0	0	NA
GPR37	0	1	0	NA
GPR85	NA	NA	NA	NA
GPX1	NA	NA	NA	NA
GRIA1	0	1	0	NA
GRIA2	0	1	0	NA
GRIA3	1	0	1	NA
GRID1	NA	NA	NA	NA
GRID2	1	0	0	NA
GRID2IP	NA	NA	NA	NA
GRIK2	1	1	0	NA
GRIK3	NA	NA	NA	NA
GRIK4	1	0	0	NA
GRIK5	NA	NA	NA	NA
GRIN1	1	1	0	NA
GRIN2A	0	1	0	NA
GRIN2B	0	1	0	NA
GRIP1	NA	NA	NA	NA
GRK4	NA	NA	NA	NA
GRM5	NA	NA	NA	NA
GRM7	1	0	0	NA
GSTM1	NA	NA	NA	NA
GTF2I	NA	NA	NA	NA
GUCY1A2	NA	NA	NA	NA
H1-4	0	1	0	NA
H2BC11	NA	NA	NA	NA
H4C11	0	1	0	NA
H4C3	0	1	0	NA
H4C5	0	1	0	NA
HACE1	1	0	0	NA
HCFC1	1	0	1	NA
HCN1	0	1	0	NA
HDAC4	0	1	0	NA
HDAC8	0	1	1	NA
HDLBP	0	1	0	NA
HECTD4	1	0	0	NA
HECW2	0	1	0	NA
HEPACAM	1	1	0	NA
HERC1	1	0	0	NA
HERC2	1	0	0	NA
HIVEP2	0	1	0	NA
HIVEP3	1	1	0	NA
HLA-A	NA	NA	NA	NA
HLA-B	NA	NA	NA	NA
HLA-DPB1	NA	NA	NA	NA
HLA-DRB1	NA	NA	NA	NA
HLA-G	NA	NA	NA	NA
HMGN1	NA	NA	NA	NA
HNRNPD	0	1	0	NA
HNRNPF	0	1	0	NA
HNRNPH2	0	1	1	NA
HNRNPK	0	1	0	NA
HNRNPR	0	1	0	NA
HNRNPU	0	1	0	NA
HNRNPUL2	0	1	0	NA
HOMER1	NA	NA	NA	NA
HOXA1	1	0	0	NA
HRAS	0	1	0	NA
HS3ST5	NA	NA	NA	NA
HSD11B1	NA	NA	NA	NA
HTR1B	NA	NA	NA	NA
HTR3A	NA	NA	NA	NA
HTR3C	NA	NA	NA	NA
HUWE1	0	1	1	NA
HYDIN	1	0	0	0
ICA1	NA	NA	NA	NA
IGF1	1	0	0	NA
IL1R2	0	1	0	NA
IL1RAPL1	1	0	1	NA
IL1RAPL2	NA	NA	NA	NA
ILF2	0	1	0	NA
IMMP2L	0	1	0	NA
INPP1	NA	NA	NA	NA
INTS1	1	0	0	NA
INTS6	NA	NA	NA	NA
IQGAP3	NA	NA	NA	NA
IQSEC2	0	1	1	NA
IRF2BPL	0	1	0	NA
ITGB3	NA	NA	NA	NA
ITPR1	1	1	0	NA
ITSN1	1	1	0	NA
JARID2	0	1	0	NA
JMJD1C	0	1	0	NA
KANK1	1	0	0	NA
KANSL1	0	1	0	NA
KAT2B	NA	NA	NA	NA
KAT6A	0	1	0	NA
KAT6B	0	1	0	NA
KATNAL1	NA	NA	NA	NA
KATNAL2	1	1	0	NA
KCNA2	0	1	0	NA
KCNB1	0	1	0	NA
KCNC1	0	1	0	NA
KCND2	0	1	0	NA
KCND3	0	1	0	NA
KCNJ10	1	0	0	NA
KCNJ15	NA	NA	NA	NA
KCNK7	NA	NA	NA	NA
KCNMA1	1	1	0	NA
KCNQ2	0	1	0	NA
KCNQ3	0	1	0	NA
KCNS3	0	1	0	NA
KCTD13	NA	NA	NA	NA
KDM1B	NA	NA	NA	NA
KDM2B	0	1	0	NA
KDM3B	0	1	0	NA
KDM4B	0	1	0	NA
KDM4C	0	1	0	NA
KDM5A	1	1	0	NA
KDM5B	1	1	0	NA
KDM5C	0	1	1	NA
KDM6A	0	1	1	NA
KDM6B	0	1	0	NA
KHDRBS2	NA	NA	NA	NA
KIAA0232	0	1	0	NA
KIAA1586	NA	NA	NA	NA
KIF13B	NA	NA	NA	NA
KIF14	1	0	0	NA
KIF1A	0	1	0	NA
KIF5C	0	1	0	NA
KIRREL3	0	1	0	NA
KLF16	NA	NA	NA	NA
KLF7	0	1	0	NA
KLHL20	0	1	0	NA
KMT2A	0	1	0	NA
KMT2C	0	1	0	NA
KMT2E	0	1	0	NA
KMT5B	0	1	0	NA
KPTN	1	0	0	NA
KRR1	NA	NA	NA	NA
KRT26	NA	NA	NA	NA
LAMA1	1	0	0	NA
LAMB1	1	0	0	NA
LDB1	NA	NA	NA	NA
LEMD3	0	1	0	0
LEO1	0	1	0	NA
LEP	NA	NA	NA	NA
LHX2	0	1	0	NA
LILRB2	NA	NA	NA	NA
LIN7B	NA	NA	NA	NA
LNPK	1	0	0	NA
LRBA	1	0	0	0
LRFN2	NA	NA	NA	NA
LRFN5	1	0	0	NA
LRP1	0	1	0	NA
LRP2	1	0	0	NA
LRRC1	NA	NA	NA	NA
LRRC4	NA	NA	NA	NA
LRRC4C	NA	NA	NA	NA
LZTR1	1	1	0	NA
MACF1	0	1	0	NA
MACROD2	0	1	0	NA
MAGEL2	0	1	0	NA
MAOA	1	0	1	NA
MAOB	NA	NA	NA	NA
MAP1A	NA	NA	NA	NA
MAP1B	0	1	0	NA
MAP4K4	0	1	0	NA
MAPK3	0	1	0	NA
MARK1	NA	NA	NA	NA
MARK2	0	1	0	NA
MBD1	NA	NA	NA	NA
MBD3	NA	NA	NA	NA
MBD4	NA	NA	NA	NA
MBD5	0	1	0	NA
LMX1B	0	1	0	0
LZTS2	NA	NA	NA	NA
MAPT-AS1	NA	NA	NA	NA
MBD6	NA	NA	NA	NA
MBOAT7	1	0	0	NA
MCM4	NA	NA	NA	NA
MCM6	0	1	0	NA
MCPH1	1	0	0	NA
MDGA2	1	1	0	NA
MECP2	0	1	1	NA
MED12L	0	1	0	NA
MED13	0	1	0	NA
MED13L	0	1	0	NA
MED23	1	0	0	NA
MEF2C	0	1	0	NA
MEGF10	1	0	0	0
MEGF11	NA	NA	NA	NA
MEIS2	0	1	0	NA
MEMO1	NA	NA	NA	NA
METTL26	NA	NA	NA	NA
MFRP	0	1	0	NA
MIB1	0	1	0	NA
MIR137	0	1	0	NA
MKX	NA	NA	NA	NA
MLANA	NA	NA	NA	NA
MNT	NA	NA	NA	NA
MRTFB	0	1	0	NA
MSANTD2	NA	NA	NA	NA
MSL3	0	1	1	NA
MSR1	NA	NA	NA	NA
MSX2	0	1	0	0
MTF1	0	1	0	NA
MTHFR	1	0	0	NA
MTOR	0	1	0	NA
MTSS2	1	1	0	NA
MUC12	NA	NA	NA	NA
MUC4	NA	NA	NA	NA
MYCBP2	0	1	0	NA
MYH10	0	1	0	NA
MYH4	NA	NA	NA	NA
MYH9	0	1	0	0
MYO16	NA	NA	NA	NA
MYO1E	0	1	0	NA
MYO5A	1	0	0	NA
MYO5C	NA	NA	NA	NA
MYO9B	NA	NA	NA	NA
MYT1L	0	1	0	NA
NAA10	0	1	1	NA
NAA15	0	1	0	NA
NAALADL2	NA	NA	NA	NA
NACC1	0	1	0	NA
NAV2	1	0	0	NA
NAV3	NA	NA	NA	NA
NBEA	0	1	0	NA
NCKAP1	0	1	0	NA
NCKAP5	0	1	0	NA
NCOA1	NA	NA	NA	NA
NCOR1	0	1	0	NA
NEGR1	NA	NA	NA	NA
NEO1	0	1	0	NA
NEXMIF	0	1	1	NA
NF1	0	1	0	NA
NFE2L3	0	1	0	NA
NFIA	0	1	0	NA
NFIB	0	1	0	NA
NFIX	0	1	0	NA
NINL	NA	NA	NA	NA
NIPA1	NA	NA	NA	NA
NIPA2	NA	NA	NA	NA
NIPBL	0	1	0	NA
NLGN1	NA	NA	NA	NA
NLGN2	0	1	0	NA
NLGN3	1	0	1	NA
NLGN4X	0	0	1	NA
NLGN4Y	0	0	1	NA
NOVA2	0	1	0	NA
NR1D1	NA	NA	NA	NA
NR2F1	0	1	0	NA
NR3C2	0	1	0	NA
NR4A2	0	1	0	NA
NRCAM	1	0	0	NA
NRP2	NA	NA	NA	NA
NRXN1	1	1	0	NA
NDUFA5	NA	NA	NA	NA
NPAS2	NA	NA	NA	NA
NRXN2	0	1	0	NA
NRXN3	1	1	0	NA
NSD1	0	1	0	NA
MSNP1AS	NA	NA	NA	NA
NSD2	0	1	0	NA
NSMCE3	1	0	0	NA
NTNG1	0	1	0	NA
NTNG2	1	0	0	NA
NTRK1	1	0	0	NA
NTRK2	0	1	0	NA
NTRK3	NA	NA	NA	NA
NUAK1	0	1	0	NA
NUDCD2	NA	NA	NA	NA
NUP133	1	0	0	NA
NUP155	NA	NA	NA	NA
NXPH1	NA	NA	NA	NA
OCRL	1	0	1	NA
OFD1	0	1	1	NA
OPHN1	1	0	1	NA
OR1C1	NA	NA	NA	NA
OR2T10	NA	NA	NA	NA
OR52M1	NA	NA	NA	NA
OTUD7A	1	0	0	NA
OXT	NA	NA	NA	NA
OXTR	NA	NA	NA	NA
P2RX5	NA	NA	NA	NA
P4HA2	NA	NA	NA	NA
PABPC1	0	1	0	NA
PACS1	0	1	0	NA
PACS2	0	1	0	NA
PAFAH1B2	NA	NA	NA	NA
PAH	1	0	0	NA
PAK1	0	1	0	NA
PAK2	0	1	0	NA
PAPOLG	0	1	0	NA
PARD3B	0	1	0	NA
PATJ	NA	NA	NA	NA
PAX5	0	1	0	NA
PAX6	0	1	0	NA
PBX1	0	1	0	NA
PC	1	0	0	NA
PCCA	1	0	0	NA
PCCB	1	0	0	NA
PCDH10	NA	NA	NA	NA
PCDH11X	NA	NA	NA	NA
PCDH15	0	1	0	NA
PCDH19	0	1	1	NA
PCDH9	NA	NA	NA	NA
PCDHA1	0	1	0	NA
PCDHA10	NA	NA	NA	NA
PCDHA11	NA	NA	NA	NA
PCDHA12	NA	NA	NA	NA
PCDHA13	0	1	0	NA
PCDHA2	NA	NA	NA	NA
PCDHA3	NA	NA	NA	NA
PCDHA4	NA	NA	NA	NA
PCDHA5	NA	NA	NA	NA
PCDHA6	NA	NA	NA	NA
PCDHA7	NA	NA	NA	NA
PCDHA8	NA	NA	NA	NA
PCDHA9	NA	NA	NA	NA
OR2M4	NA	NA	NA	NA
OTX1	NA	NA	NA	NA
PCDHAC1	NA	NA	NA	NA
PCDHAC2	NA	NA	NA	NA
PCLO	1	0	0	NA
PCM1	NA	NA	NA	NA
PDCD1	0	1	0	NA
PDE1C	NA	NA	NA	NA
PDK2	0	1	0	NA
PDZD8	1	0	0	NA
PER1	NA	NA	NA	NA
PER2	NA	NA	NA	NA
PEX7	1	0	0	NA
PHB1	NA	NA	NA	NA
PHF12	0	1	0	NA
PHF2	0	1	0	NA
PHF21A	0	1	0	NA
PHF3	0	1	0	NA
PHF7	0	1	0	NA
PHF8	1	0	1	NA
PHIP	0	1	0	NA
PHRF1	NA	NA	NA	NA
PIK3CA	0	1	0	NA
PIK3CG	NA	NA	NA	NA
PIK3R2	0	1	0	NA
PITX1	0	1	0	0
PJA1	0	0	1	NA
PLAUR	NA	NA	NA	NA
PLCB1	1	0	0	NA
PLCD4	NA	NA	NA	NA
PLN	NA	NA	NA	NA
PLXNA3	0	0	1	NA
PLXNA4	NA	NA	NA	NA
PLXNB1	0	1	0	NA
PNPLA7	NA	NA	NA	NA
POGZ	0	1	0	NA
POLA2	NA	NA	NA	NA
POLR2A	0	1	0	NA
POLR3A	1	0	0	NA
POMGNT1	1	0	0	NA
POMT1	1	0	0	NA
PON1	NA	NA	NA	NA
POT1	1	0	0	0
POU3F3	0	1	0	NA
PPFIA1	1	0	0	NA
PPM1D	0	1	0	NA
PPP1R1B	1	0	0	NA
PPP1R9B	NA	NA	NA	NA
PPP2CA	0	1	0	NA
PPP2R1B	NA	NA	NA	NA
PPP2R5D	0	1	0	NA
PPP3CA	0	1	0	NA
PPP5C	NA	NA	NA	NA
PREX1	NA	NA	NA	NA
PRICKLE1	1	1	0	NA
PRICKLE2	0	1	0	NA
PRKAR1B	0	1	0	NA
PRKCA	0	1	0	NA
PRKCB	NA	NA	NA	NA
PRKD1	0	1	0	NA
PRKD2	NA	NA	NA	NA
PRKDC	1	0	0	NA
PRKN	0	1	0	NA
PRODH	1	0	0	NA
PRPF39	NA	NA	NA	NA
PRPF8	0	1	0	NA
PRR12	0	1	0	NA
PRR14L	NA	NA	NA	NA
PRUNE2	NA	NA	NA	NA
PSD3	NA	NA	NA	NA
PSMD11	NA	NA	NA	NA
PSMD12	0	1	0	NA
PSMD6	NA	NA	NA	NA
PTBP2	NA	NA	NA	NA
PTCHD1	1	0	1	NA
PTCHD1-AS	NA	NA	NA	NA
PTDSS1	0	1	0	NA
PTEN	0	1	0	NA
PTGS2	NA	NA	NA	NA
PTK7	0	1	0	NA
PTPN11	0	1	0	NA
PTPN4	0	1	0	NA
PTPRB	NA	NA	NA	NA
PTPRC	NA	NA	NA	NA
PTPRT	1	0	0	NA
PXDN	1	0	0	0
PYHIN1	NA	NA	NA	NA
QRICH1	0	1	0	NA
RAB11FIP5	NA	NA	NA	NA
RAB2A	0	1	0	NA
RAB39B	1	0	1	NA
RAB43	NA	NA	NA	NA
RAC1	0	1	0	NA
RAD21	0	1	0	NA
RAD21L1	0	1	0	NA
RAI1	0	1	0	NA
RALA	0	1	0	NA
RALGAPB	0	1	0	NA
RANBP17	NA	NA	NA	NA
RAPGEF4	NA	NA	NA	NA
RASSF5	NA	NA	NA	NA
RBBP5	NA	NA	NA	NA
RBFOX1	0	1	0	NA
RBM27	0	1	0	NA
REEP3	NA	NA	NA	NA
RELN	1	0	0	NA
RERE	0	1	0	NA
RFX3	0	1	0	NA
RFX4	0	1	0	NA
RFX7	0	1	0	NA
RGS7	1	0	0	NA
RHEB	0	0	0	NA
RHOXF1	NA	NA	NA	NA
RIMS1	0	1	0	NA
RIMS2	1	0	0	NA
RIMS3	NA	NA	NA	NA
RIT2	NA	NA	NA	NA
RLIM	1	0	1	NA
RNF135	0	1	0	NA
RNF25	NA	NA	NA	NA
RNF38	0	1	0	NA
ROBO2	NA	NA	NA	NA
RORA	0	1	0	NA
RORB	0	1	0	NA
RPL10	0	1	1	NA
RP11-1407O15.2	NA	NA	NA	NA
RPS6KA2	NA	NA	NA	NA
RPS6KA3	1	0	1	NA
RSRC1	1	0	0	NA
RUNX1T1	NA	NA	NA	NA
SAE1	NA	NA	NA	NA
SAMD11	NA	NA	NA	NA
SASH1	NA	NA	NA	NA
SATB1	0	1	0	NA
SATB2	0	1	0	NA
RPS10P2-AS1	NA	NA	NA	NA
SBF1	1	0	0	NA
SCAF1	NA	NA	NA	NA
SCAF4	0	1	0	NA
SCFD2	NA	NA	NA	NA
SCN1A	0	1	0	NA
SCN2A	0	1	0	NA
SACS	1	0	0	NA
SCN4A	0	1	0	0
SCN8A	0	1	0	NA
SCN9A	NA	NA	NA	NA
SCP2	0	1	0	NA
SDC2	NA	NA	NA	NA
SEMA5A	0	1	0	NA
SET	0	1	0	NA
SETBP1	0	1	0	NA
SETD1A	0	1	0	NA
SETD1B	0	1	0	NA
SETD2	0	1	0	NA
SETD5	0	1	0	NA
SETDB1	NA	NA	NA	NA
SETDB2	NA	NA	NA	NA
SEZ6L2	NA	NA	NA	NA
SF3B1	0	1	0	NA
SGSH	1	0	0	NA
SGSM3	0	1	0	NA
SH3RF3	NA	NA	NA	NA
SHANK1	0	1	0	NA
SHANK2	0	1	0	NA
SERPINE1	NA	NA	NA	NA
SHANK3	0	1	0	NA
SHOX	0	1	1	1
SIK1	0	1	0	NA
SIN3A	0	1	0	NA
SIN3B	0	1	0	NA
SKI	0	1	0	NA
SLC12A5	1	0	0	NA
SLC1A1	1	0	0	NA
SLC1A2	0	1	0	NA
SLC22A9	NA	NA	NA	NA
SLC24A2	NA	NA	NA	NA
SLC25A12	1	0	0	NA
SLC25A39	0	1	0	NA
SLC27A4	1	0	0	0
SLC29A4	NA	NA	NA	NA
SLC35G1	NA	NA	NA	NA
SLC38A10	NA	NA	NA	NA
SLC45A1	1	0	0	NA
SLC4A10	1	0	0	NA
SLC6A1	0	1	0	NA
SLC6A3	1	0	0	NA
SLC6A4	NA	NA	NA	NA
SLC6A8	1	0	1	NA
SLC7A3	NA	NA	NA	NA
SLC7A5	0	1	0	NA
SLC7A7	1	0	0	NA
SLC9A6	0	1	1	NA
SLC9A9	0	1	0	NA
SLCO1B3	NA	NA	NA	NA
SLITRK2	0	0	1	NA
SLITRK5	1	1	0	NA
SMAD4	0	1	0	NA
SMARCA2	0	1	0	NA
SMARCA4	0	1	0	NA
SMARCC2	0	1	0	NA
SMC1A	0	1	1	NA
SMC3	0	1	0	NA
SMG6	NA	NA	NA	NA
SMURF1	NA	NA	NA	NA
SNAP25	0	1	0	NA
SND1	NA	NA	NA	NA
SNTG2	NA	NA	NA	NA
SNX14	1	0	0	NA
SNX5	0	1	0	NA
SOD1	0	1	0	NA
SON	0	1	0	NA
SORCS3	1	0	0	NA
SOS2	0	1	0	NA
SOX5	0	1	0	NA
SOX6	0	1	0	NA
SPARCL1	NA	NA	NA	NA
SPAST	0	1	0	NA
SPEN	0	1	0	NA
SPP2	NA	NA	NA	NA
SPRY2	0	1	0	NA
SPTBN1	0	1	0	NA
SRCAP	0	1	0	NA
SRGAP3	0	1	0	NA
SRPRA	NA	NA	NA	NA
SRRM2	0	1	0	NA
SRSF1	0	1	0	NA
SRSF11	0	1	0	NA
SSRP1	NA	NA	NA	NA
ST7	1	0	0	NA
ST8SIA2	NA	NA	NA	NA
STAG1	0	1	0	NA
STX1A	1	1	0	NA
STXBP1	1	1	0	NA
STXBP5	1	0	0	NA
STYK1	NA	NA	NA	NA
SUPT16H	0	1	0	NA
SYAP1	NA	NA	NA	NA
SLC22A15	NA	NA	NA	NA
SLC25A27	NA	NA	NA	NA
SLC35B1	NA	NA	NA	NA
STK39	NA	NA	NA	NA
SYN1	1	0	1	NA
SYN2	NA	NA	NA	NA
SYNCRIP	0	1	0	NA
SYNE1	1	1	0	NA
SYNGAP1	0	1	0	NA
SYNJ1	1	0	0	NA
SYP	1	0	1	NA
SYT1	0	1	0	NA
TAF1	1	0	1	NA
TAF1C	1	0	0	NA
TAF4	0	1	0	NA
TAF6	1	0	0	NA
TANC2	0	1	0	NA
TAOK1	0	1	0	NA
TAOK2	NA	NA	NA	NA
TBC1D23	1	0	0	NA
TBC1D31	NA	NA	NA	NA
TBC1D5	NA	NA	NA	NA
TBCEL	NA	NA	NA	NA
TBCK	1	0	0	NA
TBL1XR1	0	1	0	NA
TBR1	0	1	0	NA
TBX1	0	1	0	0
TCEAL1	0	1	1	NA
TCF20	0	1	0	NA
TCF4	0	1	0	NA
TCF7L2	0	1	0	NA
TECTA	NA	NA	NA	NA
TEK	0	1	0	0
TERB2	NA	NA	NA	NA
TERF2	NA	NA	NA	NA
TET2	NA	NA	NA	NA
TET3	1	1	0	NA
TFE3	0	1	1	NA
THBS1	NA	NA	NA	NA
THRA	0	1	0	NA
TLE3	NA	NA	NA	NA
TLK2	0	1	0	NA
TM4SF19	0	1	0	NA
TM4SF20	0	1	0	NA
TM9SF4	NA	NA	NA	NA
TMEM39B	NA	NA	NA	NA
TMLHE	NA	NA	NA	NA
TNRC6B	0	1	0	NA
TNRC6C	NA	NA	NA	NA
TOP2B	0	1	0	NA
TOP3B	0	1	0	NA
TRAF7	0	1	0	NA
TRAPPC6B	1	0	0	NA
TRAPPC9	1	0	0	NA
TRIM23	NA	NA	NA	NA
TRIM33	NA	NA	NA	NA
TRIM8	0	1	0	NA
TRIO	0	1	0	NA
TRIP12	0	1	0	NA
TRPC6	NA	NA	NA	NA
TRPM1	1	0	0	0
TRPM3	0	1	0	NA
TRRAP	0	1	0	NA
TSC1	0	1	0	NA
SYT17	NA	NA	NA	NA
TBL1X	NA	NA	NA	NA
TDO2	NA	NA	NA	NA
TPO	1	0	0	NA
TSC2	0	1	0	NA
TSHZ1	0	1	0	0
TSHZ3	0	1	0	NA
TSPAN17	NA	NA	NA	NA
TSPAN4	NA	NA	NA	NA
TSPAN7	1	0	1	NA
TSPOAP1	1	0	0	NA
TTI2	1	0	0	NA
TTN	0	1	0	NA
TUBGCP5	1	0	0	NA
UBAP2L	0	1	0	NA
UBE2H	0	1	0	NA
UBE3A	0	1	0	NA
UBE3C	1	1	0	NA
UBN2	0	1	0	NA
UBR1	1	0	0	NA
UBR5	NA	NA	NA	NA
UIMC1	0	1	0	NA
UNC13A	0	1	0	NA
UNC79	0	1	0	NA
UNC80	1	0	0	NA
UPF2	0	1	0	NA
UPF3B	1	0	1	NA
USH2A	NA	NA	NA	NA
USP15	0	1	0	NA
USP45	NA	NA	NA	NA
USP7	0	1	0	NA
USP9X	0	1	1	NA
USP9Y	NA	NA	NA	NA
VAMP2	0	1	0	NA
VEZF1	0	1	0	NA
VIL1	NA	NA	NA	NA
VPS13B	1	0	0	NA
VSIG4	NA	NA	NA	NA
WAC	0	1	0	NA
WASF1	0	1	0	NA
WDFY3	0	1	0	NA
WDFY4	0	1	0	NA
WDR26	0	1	0	NA
WDR5	0	1	0	NA
WNK3	1	0	1	NA
WNT1	1	0	0	NA
WWOX	1	0	0	NA
XPC	1	0	0	0
XPO1	NA	NA	NA	NA
YEATS2	NA	NA	NA	NA
YTHDC2	NA	NA	NA	NA
YWHAE	0	1	0	NA
VASH1	NA	NA	NA	NA
VDR	1	0	0	0
WDR37	0	1	0	NA
YWHAG	0	1	0	NA
YY1	0	1	0	NA
ZBTB16	1	0	0	NA
ZBTB18	0	1	0	NA
ZBTB20	0	1	0	NA
ZBTB21	NA	NA	NA	NA
ZBTB7A	0	1	0	NA
ZC3H11A	NA	NA	NA	NA
ZC3H4	0	1	0	NA
ZFYVE26	1	0	0	NA
ZMIZ1	0	1	0	NA
ZMYM2	0	1	0	NA
ZMYM3	0	1	1	NA
ZMYND11	0	1	0	NA
ZMYND8	0	1	0	NA
ZNF18	NA	NA	NA	NA
ZNF292	0	1	0	NA
ZNF385B	NA	NA	NA	NA
ZNF462	0	1	0	NA
ZNF517	NA	NA	NA	NA
ZNF548	NA	NA	NA	NA
ZNF559	NA	NA	NA	NA
ZNF626	NA	NA	NA	NA
ZNF711	1	0	1	NA
ZNF713	0	1	0	NA
ZNF774	NA	NA	NA	NA
ZNF804A	1	0	0	NA
ZNF827	NA	NA	NA	NA
ZSWIM6	0	1	0	NA
ZWILCH	NA	NA	NA	NA
AAAS	1	0	0	NA
AARS	1	0	0	NA
AASS	1	0	0	NA
ABCA2	1	0	0	NA
ABCC9	0	1	0	NA
ABCD1	1	0	1	NA
ABCD4	1	0	0	NA
ABHD16A	1	0	0	NA
ABHD5	1	0	0	NA
ACAD9	1	0	0	NA
ACADM	1	0	0	NA
ACADS	1	0	0	NA
ACER3	1	0	0	NA
ACO2	1	1	0	NA
ACOX1	1	0	0	NA
ACSL4	1	0	1	NA
ACTG1	0	1	0	NA
ACTL6A	0	1	0	NA
ADAM22	1	0	0	NA
ADAR	1	1	0	NA
ADARB1	1	0	0	NA
ADAT3	1	0	0	NA
ADD1	1	1	0	NA
ADD3	1	0	0	NA
ADGRG1	1	0	0	NA
AFF3	0	1	0	NA
AFF4	0	1	0	NA
AGA	1	0	0	NA
AHCY	1	0	0	NA
AIFM1	1	0	1	NA
AIMP1	1	0	0	NA
AKT3	0	1	0	NA
ALDH18A1	1	1	0	NA
ALDH3A2	1	0	0	NA
ALDH4A1	1	0	0	NA
ALDH7A1	1	0	0	NA
ALG1	1	0	0	NA
ALG11	1	0	0	NA
ALG12	1	0	0	NA
ALG13	0	1	1	NA
ALG3	1	0	0	NA
ALG8	1	0	0	NA
ALG9	1	0	0	NA
ALKBH8	1	0	0	NA
ALMS1	1	0	0	NA
AMER1	0	1	1	NA
AMPD2	1	0	0	NA
AP1G1	0	1	0	NA
AP1S1	1	0	0	NA
AP3B1	1	0	0	NA
AP3B2	1	0	0	NA
AP4B1	1	0	0	NA
AP4E1	1	0	0	NA
AP4M1	1	0	0	NA
AP4S1	1	0	0	NA
APC2	1	0	0	NA
APOPT1	1	0	0	NA
ARCN1	0	1	0	NA
ARF1	0	1	0	NA
ARFGEF1	0	1	0	NA
ARFGEF2	1	0	0	NA
ARG1	1	0	0	NA
ARID1A	0	1	0	NA
ARL13B	1	0	0	NA
ARL6	1	0	0	NA
ARMC9	1	0	0	NA
ARSA	1	0	0	NA
ARSB	1	0	0	NA
ARSE	1	0	1	NA
ARV1	1	0	0	NA
ASAH1	1	0	0	NA
ASL	1	0	0	NA
ASNS	1	0	0	NA
ASPA	1	0	0	NA
ASS1	1	0	0	NA
ASXL1	0	1	0	NA
ASXL2	0	1	0	NA
ATAD1	1	0	0	NA
ATAD3A	1	1	0	NA
ATG7	1	0	0	NA
ATIC	1	0	0	NA
ATM	1	0	0	NA
ATN1	0	1	0	NA
ATP13A2	1	0	0	NA
ATP1A2	0	1	0	NA
ATP6AP2	1	0	1	NA
ATP6V0A1	0	1	0	NA
ATP6V1A	0	1	0	NA
ATP6V1B2	0	1	0	NA
ATP7A	1	0	1	NA
ATP8A2	1	0	0	NA
ATP9A	1	0	0	NA
ATR	1	0	0	NA
AUH	1	0	0	NA
B3GALNT2	1	0	0	NA
B3GLCT	1	0	0	NA
B4GALNT1	1	0	0	NA
B4GALT7	1	0	0	NA
B9D2	1	0	0	NA
BBS1	1	0	0	NA
BBS10	1	0	0	NA
BBS12	1	0	0	NA
BBS2	1	0	0	NA
BBS5	1	0	0	NA
BBS7	1	0	0	NA
BBS9	1	0	0	NA
BCAP31	1	0	1	NA
BCAS3	1	0	0	NA
BCKDHA	1	0	0	NA
BCKDHB	1	0	0	NA
BCOR	0	1	1	NA
BCS1L	1	0	0	NA
BLM	1	0	0	NA
BLOC1S1	1	0	0	NA
BMP4	0	1	0	NA
BOLA3	1	0	0	NA
BPTF	0	1	0	NA
BRAT1	1	0	0	NA
BRF1	1	0	0	NA
BRPF1	0	1	0	NA
BSCL2	1	0	0	NA
BTD	1	0	0	NA
BUB1B	1	0	0	NA
C12orf4	1	0	0	NA
C12orf65	1	0	0	NA
C2CD3	1	0	0	NA
C5orf42	1	0	0	NA
CA2	1	0	0	NA
CA8	1	0	0	NA
CAD	1	0	0	NA
CAMTA1	0	1	0	NA
CAPN15	1	0	0	NA
CARS	1	0	0	NA
CBL	0	1	0	NA
CBS	1	0	0	NA
CC2D2A	1	0	0	NA
CCBE1	1	0	0	NA
CCDC22	1	0	1	NA
CCDC32	1	0	0	NA
CCDC47	1	0	0	NA
CCND2	0	1	0	NA
CDC42	0	1	0	NA
CDC6	1	0	0	NA
CDK10	1	0	0	NA
CENPF	1	0	0	NA
CENPJ	1	0	0	NA
CEP104	1	0	0	NA
CEP120	1	0	0	NA
CEP152	1	0	0	NA
CEP55	1	0	0	NA
CEP57	1	0	0	NA
CEP83	1	0	0	NA
CEP85L	0	1	0	NA
CHD4	0	1	0	NA
CHD5	0	1	0	NA
CHKA	1	0	0	NA
CIT	1	0	0	NA
CKAP2L	1	0	0	NA
CLCN3	1	1	0	NA
CLN3	1	0	0	NA
CLN5	1	0	0	NA
CLN6	1	0	0	NA
CLP1	1	0	0	NA
CLPB	1	1	0	NA
CLTC	0	1	0	NA
CNNM2	1	1	0	NA
CNOT2	0	1	0	NA
CNTNAP1	1	0	0	NA
COASY	1	0	0	NA
COG1	1	0	0	NA
COG4	1	0	0	NA
COG5	1	0	0	NA
COG6	1	0	0	NA
COG7	1	0	0	NA
COG8	1	0	0	NA
COL4A1	0	1	0	NA
COL4A2	0	1	0	NA
COL4A3BP	0	1	0	NA
COLEC11	1	0	0	NA
COPB2	0	1	0	NA
COQ4	1	0	0	NA
COQ8A	1	0	0	NA
COX10	1	0	0	NA
COX15	1	0	0	NA
CPE	1	0	0	NA
CPS1	1	0	0	NA
CRADD	1	0	0	NA
CRB2	1	0	0	NA
CSPP1	1	0	0	NA
CSTB	1	0	0	NA
CTBP1	0	1	0	NA
CTDP1	1	0	0	NA
CTNND1	0	1	0	NA
CTSA	1	0	0	NA
CTSD	1	0	0	NA
CTU2	1	0	0	NA
CUL4B	1	0	1	NA
CWC27	1	0	0	NA
CWF19L1	1	0	0	NA
CXorf56	0	1	1	NA
CYB5R3	1	0	0	NA
CYC1	1	0	0	NA
CYFIP2	0	1	0	NA
D2HGDH	1	0	0	NA
DAG1	1	0	0	NA
DARS	1	0	0	NA
DARS2	1	0	0	NA
DBT	1	0	0	NA
DCAF17	1	0	0	NA
DCHS1	1	0	0	NA
DCPS	1	0	0	NA
DCX	0	1	1	NA
DDB1	0	1	0	NA
DDX11	1	0	0	NA
DDX59	1	0	0	NA
DDX6	0	1	0	NA
DEGS1	1	0	0	NA
DHCR24	1	0	0	NA
DHDDS	0	1	0	NA
DHFR	1	0	0	NA
DHPS	1	0	0	NA
DHTKD1	1	0	0	NA
DHX37	1	1	0	NA
DIAPH1	1	0	0	NA
DIS3L2	1	0	0	NA
DKC1	1	0	1	NA
DLD	1	0	0	NA
DLG3	1	0	1	NA
DNAJC12	1	0	0	NA
DNAJC19	1	0	0	NA
DNM1L	1	1	0	NA
DNMT3B	1	0	0	NA
DOCK3	1	0	0	NA
DOCK6	1	0	0	NA
DOCK7	1	0	0	NA
DPAGT1	1	0	0	NA
DPF2	0	1	0	NA
DPH1	1	0	0	NA
DPM1	1	0	0	NA
DPM2	1	0	0	NA
DPYS	1	0	0	NA
DPYSL5	0	1	0	NA
DTYMK	1	0	0	NA
DYM	1	0	0	NA
EARS2	1	0	0	NA
EBP	0	1	1	NA
EDEM3	1	0	0	NA
EED	0	1	0	NA
EFTUD2	0	1	0	NA
EIF2AK2	0	1	0	NA
EIF2AK3	1	0	0	NA
EIF2S3	0	1	1	NA
EIF3F	1	0	0	NA
EIF4A3	1	0	0	NA
ELAC2	1	0	0	NA
ELOVL4	1	0	0	NA
EMC1	1	1	0	NA
EMC10	1	0	0	NA
EML1	1	0	0	NA
EMX2	0	1	0	NA
EPG5	1	0	0	NA
ERBB4	0	1	0	NA
ERCC1	1	0	0	NA
ERCC2	1	0	0	NA
ERCC3	1	0	0	NA
ERCC5	1	0	0	NA
ERCC6	1	0	0	NA
ERCC6L2	1	0	0	NA
ERCC8	1	0	0	NA
ERLIN2	1	0	0	NA
ESCO2	1	0	0	NA
ETFA	1	0	0	NA
ETFDH	1	0	0	NA
ETHE1	1	0	0	NA
EXOSC3	1	0	0	NA
EXT2	1	0	0	NA
EXTL3	1	0	0	NA
EZH2	0	1	0	NA
FAM111A	0	1	0	NA
FAM126A	1	0	0	NA
FAM20C	1	0	0	NA
FAM50A	0	1	1	NA
FAR1	1	0	0	NA
FARS2	1	0	0	NA
FARSA	1	0	0	NA
FAT4	1	0	0	NA
FBXL3	1	0	0	NA
FBXL4	1	0	0	NA
FBXO28	0	1	0	NA
FBXO31	1	1	0	NA
FBXW11	0	1	0	NA
FBXW7	0	1	0	NA
FGD1	1	0	1	NA
FGF12	0	1	0	NA
FH	1	0	0	NA
FIG4	1	0	0	NA
FKRP	1	0	0	NA
FKTN	1	0	0	NA
FLVCR2	1	0	0	NA
FMN2	1	0	0	NA
FOLR1	1	0	0	NA
FOXRED1	1	0	0	NA
FTCD	1	0	0	NA
FTSJ1	1	0	1	NA
FUCA1	1	0	0	NA
FUT8	1	0	0	NA
GABRA1	0	1	0	NA
GABRA2	0	1	0	NA
GABRA5	0	1	0	NA
GABRD	0	1	0	NA
GAD1	1	0	0	NA
GALC	1	0	0	NA
GALE	1	0	0	NA
GALT	1	0	0	NA
GAMT	1	0	0	NA
GATAD2B	0	1	0	NA
GCDH	1	0	0	NA
GCH1	1	1	0	NA
GDI1	1	0	1	NA
GEMIN5	1	0	0	NA
GFER	1	0	0	NA
GFM1	1	0	0	NA
GJC2	1	0	0	NA
GK	1	0	1	NA
GLB1	1	0	0	NA
GLDC	1	0	0	NA
GLI2	0	1	0	NA
GLI3	0	1	0	NA
GLIS3	1	0	0	NA
GLUL	1	0	0	NA
GLYCTK	1	0	0	NA
GM2A	1	0	0	NA
GMPPA	1	0	0	NA
GMPPB	1	0	0	NA
GNAO1	0	1	0	NA
GNB1	0	1	0	NA
GNB5	1	0	0	NA
GNPAT	1	0	0	NA
GNPTAB	1	0	0	NA
GNPTG	1	0	0	NA
GNS	1	0	0	NA
GPAA1	1	0	0	NA
GPC3	1	0	1	NA
GPT2	1	0	0	NA
GRIA4	0	1	0	NA
GRIN2D	0	1	0	NA
GRM1	1	0	0	NA
GTF2E2	1	0	0	NA
GTF2H5	1	0	0	NA
GTPBP2	1	0	0	NA
GTPBP3	1	0	0	NA
GUSB	1	0	0	NA
H3F3A	0	1	0	NA
H3F3B	0	1	0	NA
HADHA	1	0	0	NA
HCCS	0	1	1	NA
HESX1	1	1	0	NA
HEXA	1	0	0	NA
HEXB	1	0	0	NA
HGSNAT	1	0	0	NA
HIBCH	1	0	0	NA
HID1	1	0	0	NA
HIST1H1E	0	1	0	NA
HIST1H4C	0	1	0	NA
HK1	0	1	0	NA
HLCS	1	0	0	NA
HMGB1	0	1	0	NA
HMGCL	1	0	0	NA
HNMT	1	0	0	NA
HNRNPH1	0	1	0	NA
HPD	1	1	0	NA
HPDL	1	0	0	NA
HPRT1	1	0	1	NA
HSD17B10	1	0	1	NA
HSD17B4	1	0	0	NA
HSPD1	1	0	0	NA
HTRA2	1	0	0	NA
IARS	1	0	0	NA
IBA57	1	0	0	NA
IDH2	0	1	0	NA
IDS	1	0	1	NA
IDUA	1	0	0	NA
IER3IP1	1	0	0	NA
IFIH1	0	1	0	NA
IFT172	1	0	0	NA
IGF1R	1	0	0	NA
IKBKG	0	1	1	NA
IMPDH2	0	1	0	NA
INPP5E	1	0	0	NA
INPP5K	1	0	0	NA
IRX5	1	0	0	NA
ISPD	1	0	0	NA
ITPA	1	0	0	NA
IVD	1	0	0	NA
JAM3	1	0	0	NA
KARS	1	0	0	NA
KAT5	0	1	0	NA
KAT8	0	1	0	NA
KCNH1	0	1	0	NA
KCNJ11	1	1	0	NA
KCNJ6	0	1	0	NA
KCNK9	0	1	0	NA
KCNN2	0	1	0	NA
KCNN3	0	1	0	NA
KCNQ5	0	1	0	NA
KCNT1	0	1	0	NA
KCNT2	0	1	0	NA
KCTD3	1	0	0	NA
KCTD7	1	0	0	NA
KDM1A	0	1	0	NA
KIAA0586	1	0	0	NA
KIAA1109	1	0	0	NA
KIDINS220	0	1	0	NA
KIF11	0	1	0	NA
KIF1BP	1	0	0	NA
KIF21B	0	1	0	NA
KIF2A	0	1	0	NA
KIF5A	0	1	0	NA
KIF7	1	0	0	NA
KLHL7	1	0	0	NA
KMT2D	0	1	0	NA
KNL1	1	0	0	NA
KRAS	0	1	0	NA
L1CAM	1	0	1	NA
L2HGDH	1	0	0	NA
LAMA2	1	0	0	NA
LAMC3	1	0	0	NA
LAMP2	0	1	1	NA
LARGE1	1	0	0	NA
LARP7	1	0	0	NA
LARS	1	0	0	NA
LIAS	1	0	0	NA
LIG4	1	0	0	NA
LINGO4	1	0	0	NA
LINS1	1	0	0	NA
LIPT1	1	0	0	NA
LMBRD2	0	1	0	NA
LMNB1	0	1	0	NA
LONP1	1	0	0	NA
LRPPRC	1	0	0	NA
LSS	1	0	0	NA
LYRM7	1	0	0	NA
MAB21L1	1	0	0	NA
MAB21L2	1	1	0	NA
MADD	1	0	0	NA
MAF	0	1	0	NA
MAN1B1	1	0	0	NA
MAN2B1	1	0	0	NA
MANBA	1	0	0	NA
MAP2K1	0	1	0	NA
MAP2K2	0	1	0	NA
MAPK1	0	1	0	NA
MAPK8IP3	0	1	0	NA
MAPRE2	1	1	0	NA
MASP1	1	0	0	NA
MAST1	0	1	0	NA
MAT1A	1	1	0	NA
MBTPS2	0	1	1	NA
MCCC1	1	0	0	NA
MCCC2	1	0	0	NA
MCM3AP	1	0	0	NA
MCOLN1	1	0	0	NA
MDH2	1	0	0	NA
MED12	0	1	1	NA
MED17	1	0	0	NA
MED25	1	0	0	NA
MED27	1	0	0	NA
METTL23	1	0	0	NA
METTL5	1	0	0	NA
MFF	1	0	0	NA
MFSD2A	1	0	0	NA
MFSD8	1	0	0	NA
MGAT2	1	0	0	NA
MICU1	1	0	0	NA
MID1	1	0	1	NA
MINPP1	1	0	0	NA
MKKS	1	0	0	NA
MKS1	1	0	0	NA
MLC1	1	0	0	NA
MLYCD	1	0	0	NA
MMAA	1	0	0	NA
MMAB	1	0	0	NA
MMACHC	1	0	0	NA
MMADHC	1	0	0	NA
MN1	0	1	0	NA
MOCS1	1	0	0	NA
MOCS2	1	0	0	NA
MOGS	1	0	0	NA
MORC2	0	1	0	NA
MPDU1	1	0	0	NA
MPLKIP	1	0	0	NA
MPP5	0	1	0	NA
MRPS22	1	0	0	NA
MRPS34	1	0	0	NA
MSMO1	1	0	0	NA
MTFMT	1	0	0	NA
MTHFS	1	0	0	NA
MTO1	1	0	0	NA
MTR	1	0	0	NA
MTRR	1	0	0	NA
MUT	1	0	0	NA
MVK	1	0	0	NA
MYCN	0	1	0	NA
NAGA	1	0	0	NA
NAGLU	1	0	0	NA
NALCN	1	1	0	NA
NANS	1	0	0	NA
NAPB	1	0	0	NA
NARS	1	1	0	NA
NCDN	0	1	0	NA
NDE1	1	0	0	NA
NDP	1	0	1	NA
NDST1	1	0	0	NA
NDUFA1	1	0	1	NA
NDUFA2	1	0	0	NA
NDUFS1	1	0	0	NA
NDUFS4	1	0	0	NA
NDUFS7	1	0	0	NA
NDUFS8	1	0	0	NA
NDUFV1	1	0	0	NA
NEDD4L	0	1	0	NA
NEMF	1	0	0	NA
NEU1	1	0	0	NA
NEUROD2	0	1	0	NA
NFASC	1	0	0	NA
NFU1	1	0	0	NA
NGLY1	1	0	0	NA
NHS	1	0	1	NA
NKAP	0	1	1	NA
NKX2-1	0	1	0	NA
NONO	0	1	1	NA
NPC1	1	0	0	NA
NPC2	1	0	0	NA
NPHP1	1	0	0	NA
NRAS	0	1	0	NA
NRROS	1	0	0	NA
NSDHL	1	0	1	NA
NSRP1	1	0	0	NA
NSUN2	1	0	0	NA
NT5C2	1	0	0	NA
NUBPL	1	0	0	NA
NUDT2	1	0	0	NA
NUS1	1	1	0	NA
OCLN	1	0	0	NA
ODC1	0	1	0	NA
OGDHL	1	0	0	NA
OGT	0	1	1	NA
OPA3	1	0	0	NA
OSGEP	1	0	0	NA
OTC	1	0	1	NA
OTUD5	1	0	1	NA
OTUD6B	1	0	0	NA
OTX2	0	1	0	NA
OXR1	1	0	0	NA
P4HTM	1	0	0	NA
PAFAH1B1	0	1	0	NA
PAK3	1	0	1	NA
PARN	1	0	0	NA
PAX8	0	1	0	NA
PCDH12	1	0	0	NA
PCDHGC4	1	0	0	NA
PCGF2	0	1	0	NA
PCNT	1	0	0	NA
PCYT2	1	0	0	NA
PDE4D	0	1	0	NA
PDGFRB	0	1	0	NA
PDHA1	0	1	1	NA
PDHB	1	0	0	NA
PDHX	1	0	0	NA
PDSS1	1	0	0	NA
PDSS2	1	0	0	NA
PEPD	1	0	0	NA
PET100	1	0	0	NA
PEX1	1	0	0	NA
PEX10	1	0	0	NA
PEX11B	1	0	0	NA
PEX12	1	0	0	NA
PEX13	1	0	0	NA
PEX14	1	0	0	NA
PEX16	1	0	0	NA
PEX19	1	0	0	NA
PEX2	1	0	0	NA
PEX26	1	0	0	NA
PEX3	1	0	0	NA
PEX5	1	0	0	NA
PEX6	1	1	0	NA
PGAP1	1	0	0	NA
PGAP2	1	0	0	NA
PGAP3	1	0	0	NA
PGK1	1	0	1	NA
PGM2L1	1	0	0	NA
PGM3	1	0	0	NA
PHACTR1	0	1	0	NA
PHF6	0	1	1	NA
PHGDH	1	0	0	NA
PI4KA	1	0	0	NA
PIBF1	1	0	0	NA
PIDD1	1	0	0	NA
PIGA	1	0	1	NA
PIGB	1	0	0	NA
PIGC	1	0	0	NA
PIGG	1	0	0	NA
PIGH	1	0	0	NA
PIGK	1	0	0	NA
PIGL	1	0	0	NA
PIGN	1	0	0	NA
PIGO	1	0	0	NA
PIGP	1	0	0	NA
PIGQ	1	0	0	NA
PIGS	1	0	0	NA
PIGT	1	0	0	NA
PIGU	1	0	0	NA
PIGV	1	0	0	NA
PIGW	1	0	0	NA
PITRM1	1	0	0	NA
PLA2G6	1	0	0	NA
PLAA	1	0	0	NA
PLK4	1	0	0	NA
PLP1	1	0	1	NA
PLPBP	1	0	0	NA
PMM2	1	0	0	NA
PMPCB	1	0	0	NA
PNKP	1	0	0	NA
PNPLA6	1	0	0	NA
PNPT1	1	0	0	NA
POLA1	1	0	1	NA
POLG	1	0	0	NA
POLR1C	1	0	0	NA
POLR3B	1	1	0	NA
POLRMT	1	1	0	NA
POMGNT2	1	0	0	NA
POMT2	1	0	0	NA
PORCN	0	1	1	NA
PPIL1	1	0	0	NA
PPP1CB	0	1	0	NA
PPP1R12A	0	1	0	NA
PPP1R15B	1	0	0	NA
PPP1R21	1	0	0	NA
PPP2R1A	0	1	0	NA
PPT1	1	0	0	NA
PQBP1	1	0	1	NA
PRDM13	1	0	0	NA
PRMT7	1	0	0	NA
PRPS1	1	0	1	NA
PRSS12	1	0	0	NA
PRUNE1	1	0	0	NA
PSAP	1	0	0	NA
PSPH	1	0	0	NA
PTCH1	0	1	0	NA
PTF1A	1	0	0	NA
PTPN23	1	0	0	NA
PTRHD1	1	0	0	NA
PTS	1	0	0	NA
PUF60	0	1	0	NA
PUM1	0	1	0	NA
PURA	0	1	0	NA
PUS1	1	0	0	NA
PUS3	1	0	0	NA
PUS7	1	0	0	NA
PYCR1	1	0	0	NA
PYCR2	1	0	0	NA
QARS	1	0	0	NA
QDPR	1	0	0	NA
RAB11A	0	1	0	NA
RAB11B	0	1	0	NA
RAB18	1	0	0	NA
RAB23	1	0	0	NA
RAB3GAP1	1	0	0	NA
RAB3GAP2	1	0	0	NA
RAC3	0	1	0	NA
RAF1	0	1	0	NA
RALGAPA1	1	0	0	NA
RARB	1	1	0	NA
RARS	1	0	0	NA
RARS2	1	0	0	NA
RBBP8	1	0	0	NA
RBM10	1	0	1	NA
RFT1	1	0	0	NA
RHOBTB2	0	1	0	NA
RIT1	0	1	0	NA
RMND1	1	0	0	NA
RNASEH2A	1	0	0	NA
RNASEH2B	1	0	0	NA
RNASEH2C	1	0	0	NA
RNASET2	1	0	0	NA
RNF113A	0	1	1	NA
RNF125	0	1	0	NA
RNF13	0	1	0	NA
RNU7-1	1	0	0	NA
ROGDI	1	0	0	NA
RPGRIP1L	1	0	0	NA
RPIA	1	0	0	NA
RRM2B	1	0	0	NA
RTEL1	1	0	0	NA
RTN4IP1	1	0	0	NA
RTTN	1	0	0	NA
SAMD9	0	1	0	NA
SAMHD1	1	0	0	NA
SARS2	1	0	0	NA
SC5D	1	0	0	NA
SCAMP5	1	1	0	NA
SCAPER	1	0	0	NA
SCN3A	0	1	0	NA
SCO2	1	0	0	NA
SCYL1	1	0	0	NA
SDCCAG8	1	0	0	NA
SDHA	1	0	0	NA
SDHAF1	1	0	0	NA
SEPSECS	1	0	0	NA
SERAC1	1	0	0	NA
SFXN4	1	0	0	NA
SGPL1	1	0	0	NA
SHH	0	1	0	NA
SHMT2	1	0	0	NA
SHOC2	0	1	0	NA
SIAH1	0	1	0	NA
SIL1	1	0	0	NA
SIX3	0	1	0	NA
SLC12A2	1	1	0	NA
SLC12A6	1	0	0	NA
SLC13A5	1	0	0	NA
SLC16A2	1	0	1	NA
SLC17A5	1	0	0	NA
SLC19A3	1	0	0	NA
SLC1A4	1	0	0	NA
SLC25A1	1	0	0	NA
SLC25A15	1	0	0	NA
SLC25A22	1	0	0	NA
SLC2A1	1	1	0	NA
SLC33A1	1	0	0	NA
SLC35A1	1	0	0	NA
SLC35A2	0	1	1	NA
SLC35C1	1	0	0	NA
SLC38A3	1	0	0	NA
SLC39A14	1	0	0	NA
SLC39A8	1	0	0	NA
SLC46A1	1	0	0	NA
SLC4A4	1	0	0	NA
SLC5A6	1	0	0	NA
SLC6A17	1	0	0	NA
SLC6A19	1	0	0	NA
SLC6A9	1	0	0	NA
SLX4	1	0	0	NA
SMARCA5	0	1	0	NA
SMARCB1	0	1	0	NA
SMARCD1	0	1	0	NA
SMARCE1	0	1	0	NA
SMG8	1	0	0	NA
SMOC1	1	0	0	NA
SMPD1	1	0	0	NA
SMPD4	1	0	0	NA
SMS	1	0	1	NA
SNAP29	1	0	0	NA
SNIP1	1	0	0	NA
SNORD118	1	0	0	NA
SNRPB	0	1	0	NA
SNX27	1	0	0	NA
SOS1	0	1	0	NA
SOX10	0	1	0	NA
SOX11	0	1	0	NA
SOX2	0	1	0	NA
SOX4	0	1	0	NA
SOX9	0	1	0	NA
SPART	1	0	0	NA
SPATA5	1	0	0	NA
SPATA5L1	1	0	0	NA
SPECC1L	0	1	0	NA
SPG11	1	0	0	NA
SPOP	0	1	0	NA
SPR	1	0	0	NA
SPRED1	0	1	0	NA
SPRED2	1	0	0	NA
SPTAN1	0	1	0	NA
SPTBN2	1	0	0	NA
SPTBN4	1	0	0	NA
SRD5A3	1	0	0	NA
SSR4	1	0	1	NA
ST3GAL3	1	0	0	NA
ST3GAL5	1	0	0	NA
STAG2	0	1	1	NA
STAMBP	1	0	0	NA
STIL	1	0	0	NA
STRA6	1	0	0	NA
STRADA	1	0	0	NA
STT3A	1	1	0	NA
STX1B	0	1	0	NA
SUCLG1	1	0	0	NA
SUMF1	1	0	0	NA
SUOX	1	0	0	NA
SURF1	1	0	0	NA
SUZ12	0	1	0	NA
SVBP	1	0	0	NA
SZT2	1	0	0	NA
TAF8	1	0	0	NA
TANGO2	1	0	0	NA
TASP1	1	0	0	NA
TAT	1	0	0	NA
TAZ	1	0	1	NA
TBC1D20	1	0	0	NA
TBC1D24	1	0	0	NA
TBCD	1	0	0	NA
TBCE	1	0	0	NA
TCN2	1	0	0	NA
TCTN2	1	0	0	NA
TCTN3	1	0	0	NA
TDP2	1	0	0	NA
TECPR2	1	0	0	NA
TELO2	1	0	0	NA
TENM3	1	0	0	NA
TGIF1	0	1	0	NA
TH	1	0	0	NA
THOC2	1	0	1	NA
THOC6	1	0	0	NA
THUMPD1	1	0	0	NA
TIAM1	1	0	0	NA
TIMM50	1	0	0	NA
TMCO1	1	0	0	NA
TMEM106B	0	1	0	NA
TMEM165	1	0	0	NA
TMEM216	1	0	0	NA
TMEM222	1	0	0	NA
TMEM237	1	0	0	NA
TMEM240	0	1	0	NA
TMEM5	1	0	0	NA
TMEM63C	1	0	0	NA
TMEM67	1	0	0	NA
TMEM70	1	0	0	NA
TMEM94	1	0	0	NA
TMTC3	1	0	0	NA
TMX2	1	0	0	NA
TNPO2	0	1	0	NA
TOE1	1	0	0	NA
TOR1A	1	0	0	NA
TP73	1	0	0	NA
TPP1	1	0	0	NA
TPP2	1	0	0	NA
TRAIP	1	0	0	NA
TRAPPC12	1	0	0	NA
TRAPPC4	1	0	0	NA
TREX1	1	1	0	NA
TRIT1	1	0	0	NA
TRMT1	1	0	0	NA
TRMT10A	1	0	0	NA
TRNT1	1	0	0	NA
TSEN2	1	0	0	NA
TSEN34	1	0	0	NA
TSEN54	1	0	0	NA
TSFM	1	0	0	NA
TSHB	1	0	0	NA
TTC19	1	0	0	NA
TTC37	1	0	0	NA
TTC5	1	0	0	NA
TTC8	1	0	0	NA
TUBA1A	0	1	0	NA
TUBB	0	1	0	NA
TUBB2A	0	1	0	NA
TUBB2B	0	1	0	NA
TUBB3	0	1	0	NA
TUBB4A	0	1	0	NA
TUBG1	0	1	0	NA
TUBGCP6	1	0	0	NA
TUSC3	1	0	0	NA
TWIST1	0	1	0	NA
UBA5	1	0	0	NA
UBE2A	1	0	1	NA
UBE3B	1	0	0	NA
UBE4A	1	0	0	NA
UBR7	1	0	0	NA
UBTF	0	1	0	NA
UFM1	1	0	0	NA
UFSP2	1	0	0	NA
UGDH	1	0	0	NA
UGP2	1	0	0	NA
UMPS	1	0	0	NA
UROC1	1	0	0	NA
VARS	1	0	0	NA
VARS2	1	0	0	NA
VLDLR	1	0	0	NA
VPS11	1	0	0	NA
VPS41	1	0	0	NA
VPS4A	0	1	0	NA
VPS53	1	0	0	NA
VRK1	1	0	0	NA
WARS2	1	0	0	NA
WDPCP	1	0	0	NA
WDR4	1	0	0	NA
WDR45	0	1	1	NA
WDR45B	1	0	0	NA
WDR62	1	0	0	NA
WDR73	1	0	0	NA
WDR81	1	0	0	NA
XRCC4	1	0	0	NA
XYLT1	1	0	0	NA
YIF1B	1	0	0	NA
YIPF5	1	0	0	NA
ZBTB24	1	0	0	NA
ZC4H2	0	1	1	NA
ZDHHC9	1	0	1	NA
ZEB2	0	1	0	NA
ZFHX4	0	1	0	NA
ZIC1	0	1	0	NA
ZIC2	0	1	0	NA
ZNF142	1	0	0	NA
ZNF335	1	0	0	NA
ZNF526	1	0	0	NA
ZNF699	1	0	0	NA
ADA	1	0	0	0
BAP1	0	1	0	NA
BUB1	1	0	0	NA
CPLX1	1	0	0	NA
DOHH	1	0	0	NA
DPH5	1	0	0	NA
ENTPD1	1	0	0	NA
FRMD5	0	1	0	NA
GCSH	1	0	0	NA
HIST1H4E	0	1	0	NA
HIST1H4J	NA	NA	NA	NA
KCNK3	0	1	0	NA
MTSS1L	0	1	0	NA
NUP214	1	0	0	NA
PAN2	1	0	0	NA
RBSN	1	0	0	NA
ROBO1	1	0	0	NA
SARS	1	0	0	NA
SEMA6B	0	1	0	NA
SUFU	1	1	0	NA
[truncated: 20 more rows]
